# Supplementary material for: Fabrication of Cellulose Acetate-Based Membrane Doped with Plasticizer for High-Efficiency Separation of CO2
Source: Polymers (Basel). 2026 Mar 18;18(6):740. doi: 10.3390/polym18060740 (PMC13029833; doi:10.3390/polym18060740)
Supplement: Supplementary file 1 [file polymers-18-00740-s001.zip]

Archive with 1 entries (1 files):
- polymers-4178767-supplementary.pdf
